# Supplementary material for: Evaluation of the effect of cannabidiol administration with and without nonsteroidal anti-inflammatory drugs in dogs with mobility disorders: a prospective, double-blind, crossover, placebo-controlled study
Source: Front Vet Sci. 2024 Sep 25;11:1449343. doi: 10.3389/fvets.2024.1449343 (PMC11461463; doi:10.3389/fvets.2024.1449343)
Supplement: Supplementary file 1 [file Data_Sheet_1.zip]

Archive with 4 entries (4 files):
- Cover Sheet.docx
- Supplementary Figure 1.PDF
- Supplementary Figure 2.PDF
- Supplementary Figure 3.PDF
